# Supplementary material for: Phylogenetic Characteristics of Anthrax Outbreaks in Liaoning Province, China, 2001-2015
Source: PLoS One. 2016 Jun 14;11(6):e0157496. doi: 10.1371/journal.pone.0157496 (PMC4907462; doi:10.1371/journal.pone.0157496)
Supplement: S1 Table — (XLS) [file pone.0157496.s001.xls]

## Sheet: The profiles of SNR
S1 Table-The profiles of SNR (CL10, CL12, CL33, CL35) related to isolates in Liaoning, China
Strain	MLVA genotype	CanSNP	Province	Prefecture	Year	Source	CL10	CL12	CL33	CL35
LN153	MLVA15-31	A.Br.001/002	Liaoning	Anshan	2011	Patient	16	16	32	16
LN154	MLVA15-31	A.Br.001/002	Liaoning	Anshan	2011	Patient	16	16	32	16
HC2011	MLVA15-31	A.Br.001/002	Liaoning	Anshan	2011	Patient	16	15	32	16
LN149	CN-MLVA15-12	A.Br.001/002	Liaoning	Jinzhou	2002	Soil	17	16	26	18
LN150	CN-MLVA15-12	A.Br.001/002	Liaoning	Jinzhou	2003	Soil	17	16	26	18
LN151	CN-MLVA15-12	A.Br.001/002	Liaoning	Jinzhou	2003	Soil	17	16	26	18
T1-T10	MLVA15-29	A.Br.001/002	Liaoning	Tieling(xifeng)	2015.7	Blister fluid	17	15	29	13
T11	MLVA15-29	A.Br.001/002	Liaoning	Tieling(xifeng)	2015.7	Cattle	17	15	29	13
T12-14	MLVA15-29	A.Br.001/002	Liaoning	Tieling(xifeng)	2015.7	Blister fluid	17	15	29	13
LN152	CN-MLVA15-02	A.Br.Ames	Liaoning	Tieling	2007	Soil	15	17	25	15
GX62	MLVA15-29	A.Br.001/002	Guangxi	Unknown	1993	Soil	16	16	28	13
GX70	MLVA15-31	A.Br.001/002	Guangxi	Unknown	1994	Soil	19	19	32	15
XJ17	MLVA15-31	A.Br.001/002	Xinjiang	Unknown	1995	Unknown	19	19	32	15
NM72	MLVA15-31	A.Br.001/002	Inner mongolia	Unknown	1998	Patient	18	19	32	15
NM73	MLVA15-31	A.Br.001/002	Inner mongolia	Unknown	1998	Soil	18	19	32	15
