# Supplementary material for: Phylogenetic Characteristics of Anthrax Outbreaks in Liaoning Province, China, 2001-2015
Source: PLoS One. 2016 Jun 14;11(6):e0157496. doi: 10.1371/journal.pone.0157496 (PMC4907462; doi:10.1371/journal.pone.0157496)
Supplement: S2 Table — The nomenclature of genotypes of MLVA15 according to Keim Genetics Lab ID Designation. For the new genotypes, the nomenclatures labeled “CN” were organized in this study. (XLS) [file pone.0157496.s002.xls]

## Sheet: The profiles of MLVA15
S2 Table The profiles of MLVA15 involved in this study
MLVA genotype	Representative strain	Nation	Province	Prefecture (county)	Isolated year	Source	CanSNP	vrrA	vrrB1	vrrB2	vrrC1	vrrC2	CG3	pX01-aat	pX02-at	VNTR12	VNTR16	VNTR17	VNTR19	VNTR23	VNTR32	VNTR35
MLVA15-47	A0077AUS	AUS	Unknown	Unknown	Unknown	Unknown	A.Br.001/002	308	224	154	581	529	152	126	136	109	137	382	91	182	382	115
MLVA15-38	A0196CAN	CAN	Unknown	Unknown	Unknown	Unknown	A.Br.001/002	308	224	154	581	529	152	123	140	109	266	382	91	194	569	115
MLVA15-49	A0330GER	GER	Unknown	Unknown	Unknown	Unknown	A.Br.001/002	308	224	154	581	529	152	133	136	107	137	382	91	182	382	115
MLVA15-50	A0332GER	GER	Unknown	Unknown	Unknown	Unknown	A.Br.001/002	308	224	154	581	529	152	126	134	109	137	382	91	182	569	115
MLVA15-54	A0341GER	GER	Unknown	Unknown	Unknown	Unknown	A.Br.001/002	296	224	154	581	529	152	126	140	109	137	390	91	194	569	115
MLVA15-24	A0394USA	USA	Ames	Unknown	Unknown	Unknown	A.Br.Ames	308	224	146	581	529	152	120	140	109	259	382	91	194	569	115
MLVA15-32	A0552CHI	CHI	Hebei	Unknown	1956	Patient	A.Br.001/002	308	224	154	581	529	152	120	140	109	266	382	91	194	569	115
MLVA15-38	A0560CHI	CHI	Liaoning	Unknown	1952	Soil	A.Br.001/002	308	224	154	581	529	152	123	140	109	266	382	91	194	569	115
MLVA15-37	A0561CHI	CHI	Liaoning	Unknown	1952	Soil	A.Br.001/002	308	224	154	581	529	152	123	140	109	266	382	91	194	569	102
MLVA15-31	A0581CHI	CHI	Inner Mongolia	Unknown	1962	Patient	A.Br.001/002	308	224	154	581	529	152	126	140	109	266	382	91	194	569	115
MLVA15-29	A0582CHI	CHI	Inner Mongolia	Unknown	1962	Patient	A.Br.001/002	308	224	154	581	529	152	126	142	109	266	382	91	194	569	115
MLVA15-31	A0583CHI	CHI	Inner Mongolia	Unknown	1962	Patient	A.Br.001/002	308	224	154	581	529	152	126	140	109	266	382	91	194	569	115
MLVA15-29	A0590CHI	CHI	Gansu	Unknown	1973	unknown	A.Br.001/002	308	224	154	581	529	152	126	142	109	266	382	91	194	569	115
MLVA15-30	A0592CHI	CHI	Gansu	Unknown	1982	Pig	A.Br.001/002	308	224	154	581	529	152	126	138	109	266	382	91	194	569	115
MLVA15-29	A0594CHI	CHI	Gansu	Unknown	1958	Patient	A.Br.001/002	308	224	154	581	529	152	126	142	109	266	382	91	194	569	115
MLVA15-29	A0595CHI	CHI	Sichuan	Unknown	Unknown	Unknown	A.Br.001/002	308	224	154	581	529	152	126	142	109	266	382	91	194	569	115
MLVA15-29	A0721CHI	CHI	Unknown	Unknown	1957	Unknown	A.Br.001/002	308	224	154	581	529	152	126	142	109	266	382	91	194	569	115
CN-MLVA15-329	A0729CHI	CHI	Unknown	Unknown	1957	Unknown	A.Br.Ames	308	224	154	581	529	152	126	138	109	266	382	91	194	569	115
MLVA15-52	A0935THA	THA	#1 Tak Province	Unknown	Unknown	Unknown	A.Br.001/002	308	224	154	581	529	152	126	146	109	137	382	91	194	569	115
MLVA15-53	A0936THA	THA	#2 Tak Province	Unknown	Unknown	Unknown	A.Br.001/002	308	224	154	581	529	152	126	146	109	137	382	91	P	569	115
MLVA15-44	A0937THA	THA	Lopburi Province	Unknown	Unknown	Unknown	A.Br.001/002	308	224	163	581	529	152	126	140	109	266	382	91	206	569	115
MLVA15-48	A1045USA	USA	Unknown	Unknown	Unknown	Unknown	A.Br.001/002	308	224	154	581	529	152	117	136	109	137	382	91	182	569	115
MLVA15-25	A1115USA	USA	Unknown	Unknown	Unknown	Unknown	A.Br.Ames	308	224	146	581	529	152	120	138	109	266	382	91	194	569	115
MLVA15-26	A2012USA	USA	Unknown	Unknown	Unknown	Unknown	A.Br.Ames	308	224	146	581	529	152	120	140	109	266	382	91	194	569	115
MLVA15-29	GX62	CHI	Guangxi	Unknown	1993	Soil	A.Br.001/002	308	224	154	581	529	152	126	142	109	266	382	91	194	569	115
MLVA15-31	GX70	CHI	Guangxi	Unknown	1994	Soil	A.Br.001/002	308	224	154	581	529	152	126	140	109	266	382	91	194	569	115
MLVA15-31	XJ17	CHI	Xinjiang	Unknown	1995	Unknown	A.Br.001/002	308	224	154	581	529	152	126	140	109	266	382	91	194	569	115
MLVA15-31	NM72	CHI	Inner mongolia	Unknown	1998	Patient	A.Br.001/002	308	224	154	581	529	152	126	140	109	266	382	91	194	569	115
MLVA15-31	NM130	CHI	Inner mongolia	Keyouzhongqi	2012	Patient	A.Br.001/002	308	224	154	581	529	152	126	140	109	266	382	91	194	569	115
MLVA15-31	HC2011	CHI	Liaoning	Anshan	2011	Patient	A.Br.001/002	308	224	154	581	529	152	126	140	109	266	382	91	194	569	115
MLVA15-31	LN153	CHI	Liaoning	Anshan	2011	Patient	A.Br.001/002	308	224	154	581	529	152	126	140	109	266	382	91	194	569	115
MLVA15-31	LN154	CHI	Liaoning	Anshan	2011	Patient	A.Br.001/002	308	224	154	581	529	152	126	140	109	266	382	91	194	569	115
CN-MLVA15-12	LN149	CHI	Liaoning	Jinzhou	2002	Soil	A.Br.001/002	308	224	154	581	529	152	130	140	109	266	382	91	194	569	115
CN-MLVA15-12	LN150	CHI	Liaoning	Jinzhou	2003	Soil	A.Br.001/002	308	224	154	581	529	152	130	140	109	266	382	91	194	569	115
CN-MLVA15-12	LN151	CHI	Liaoning	Jinzhou	2003	Soil	A.Br.001/002	308	224	154	581	529	152	130	140	109	266	382	91	194	569	115
MLVA15-29	T1-T10	CHI	Liaoning	Tieling(Xifeng)	2015.7	Blister fluid	A.Br.001/002	308	224	154	581	529	152	126	142	109	266	382	91	194	569	115
MLVA15-29	T11	CHI	Liaoning	Tieling(Xifeng)	2015.7	Cattle	A.Br.001/002	308	224	154	581	529	152	126	142	109	266	382	91	194	569	115
MLVA15-29	T12-14	CHI	Liaoning	Tieling(Xifeng)	2015.7	Cattle	A.Br.001/002	308	224	154	581	529	152	126	142	109	266	382	91	194	569	115
MLVA15-28	NM122	CHI	Inner mongolia	Zhalaiteqi	2011	Patient	A.Br.001/002	308	224	154	581	529	152	126	136	109	266	382	91	194	569	115
MLVA15-38	NM74	CHI	Inner mongolia	Unknown	1998	Patient	A.Br.001/002	308	224	154	581	529	152	123	140	109	266	382	91	194	569	115
MLVA15-38	NM75	CHI	Inner mongolia	Unknown	1997	Cattle	A.Br.001/002	308	224	154	581	529	152	123	140	109	266	382	91	194	569	115
CN-MLVA15-15	NM76	CHI	Inner mongolia	Unknown	1997	Cattle	A.Br.001/002	308	224	154	581	529	152	130	150	109	266	382	91	194	569	115
CN-MLVA15-12	XJ12	CHI	Xinjiang	Unknown	1995	Sheep	A.Br.001/002	308	224	154	581	529	152	130	140	109	266	382	91	194	569	115
MLVA15-38	GD85	CHI	Guangdong	Unknown	1953	Buffalo	A.Br.001/002	308	224	154	581	529	152	123	140	109	266	382	91	194	569	115
MLVA15-38	GX60	CHI	Guangxi	Unknown	1994	Patient	A.Br.001/002	308	224	154	581	529	152	123	140	109	266	382	91	194	569	115
CN-MLVA15-18	GX66	CHI	Guangxi	Unknown	1995	Patient	A.Br.001/002	308	224	154	581	529	152	123	140	109	266	390	91	194	569	115
CN-MLVA15-14	QH115	CHI	Qinghai	Unknown	2005	Patient	A.Br.001/002	308	224	154	581	529	152	130	142	109	266	382	91	194	569	115
CN-MLVA15-21	SC103	CHI	Sichuan	Aba(Aba)	2006	Patient	A.Br.001/002	320	224	154	581	529	152	130	140	109	259	382	91	194	569	115
CN-MLVA15-02	LN152	CHI	Liaoning	Tieling	2007	Soil	A.Br.Ames	308	224	154	581	529	152	130	140	109	266	382	91	194	569	115
CN-MLVA15-05	NM35	CHI	Inner mongolia	Unknown	1955	Cattle	A.Br.Ames	320	224	154	581	529	152	133	142	109	266	382	91	194	569	115
